# Supplementary material for: Rationale and design of a multi-center, open-label, randomised clinical trial comparing HIV incidence and contraceptive benefits in women using three commonly-used contraceptive methods (the ECHO study)
Source: Gates Open Res. 2018 Mar 13;1:17. Originally published 2017 Dec 29. [Version 2] doi: 10.12688/gatesopenres.12775.2 (PMC5771152; doi:10.12688/gatesopenres.12775.2)
Supplement: Supplementary file 1 [file gatesopenres-1-13871-s0000.tgz]

Archive with 1 entries (1 files):
- e0dbfab3-d280-4003-860c-30cad2ef5a0c.pdf
